# Supplementary material for: PCR-Based Molecular Authentication Method for Sources of Agrimoniae Herba via Comparative Analyses of Complete Chloroplast Genomes
Source: Int J Mol Sci. 2025 Nov 19;26(22):11189. doi: 10.3390/ijms262211189 (PMC12652783; doi:10.3390/ijms262211189)
Supplement: Supplementary file 1 [file ijms-26-11189-s001.zip]

Archive with 2 entries (2 files):
- Table S2. Plant materials.xlsx
- Table S1. NGS reads.xlsx
