# Supplementary material for: PCR-Based Molecular Authentication Method for Sources of Agrimoniae Herba via Comparative Analyses of Complete Chloroplast Genomes
Source: Int J Mol Sci. 2025 Nov 19;26(22):11189. doi: 10.3390/ijms262211189 (PMC12652783; doi:10.3390/ijms262211189)
Supplement: Supplementary file 1 [file ijms-26-11189-s001.zip › Table S2. Plant materials.xlsx]

## Sheet: Sheet1
	Table S2. Detailed information on plant materials used in this study
	Purpose of use	Species name	Voucher number	Collection site		Collection date	Marker test result
				Region	Latitude & Longitude
	Sequencing and Assembly	Agrimonia coreana	KIOM202001023206	Gasan-myeon, Chilgok-gun, Gyeongsangbuk-do, Republic of Korea	36.046333, 128.563017	2014-07-28	-
		Agrimonia gorovoii	YSG_KIOM-2020-252	Danwon-gu, Ansan-si, Gyeonggi-do, Republic of Korea	37.219796, 126.641971	2020-08-24	-
		Agrimonia nipponica	YSG_KIOM-2020-250	Dongnam-gu, Cheonan-si, Chungcheongnam-do, Republic of Korea	36.835841, 127.198147	2020-08-24	-
		Agrimonia pilosa	YSG_KIOM-2020-251	Dongnam-gu, Cheonan-si, Chungcheongnam-do, Republic of Korea	36.835841, 127.198147	2020-08-24	-
	Specimen Marker test	Agrimonia coreana	KIOM200901001982	Girin-myeon, Inje-gun, Gangwon-do, Republic of Korea	38.049298, 128.425806	2009-08-04	Agrimonia coreana
			KIOM202001023206	Gasan-myeon, Chilgok-gun, Gyeongsangbuk-do, Republic of Korea	36.046333, 128.563017	2014-07-28	Agrimonia coreana
			KIOM201601016926	Daechi-myeon, Cheongyang-gun, Chungcheongnam-do, Republic of Korea	36.413394, 126.884256	2009-06-26	Agrimonia coreana
		Agrimonia gorovoii	KIOM202201023861	Danwon-gu, Ansan-si, Gyeonggi-do, Republic of Korea	37.219796, 126.641971	2020-08-24	Agrimonia gorovoii
			KIOM202301025092	Danwon-gu, Ansan-si, Gyeonggi-do, Republic of Korea	37.219796, 126.641971	2020-08-24	Agrimonia gorovoii
			KIOM202301025094	Danwon-gu, Ansan-si, Gyeonggi-do, Republic of Korea	37.219796, 126.641971	2020-08-24	Agrimonia gorovoii
		Agrimonia nipponica	KIOM201201004920	Sanyang-eup, Tongyeong-si, Gyeongsangnam-do, Republic of Korea	34.810566, 128.416333	2012-09-13	Agrimonia nipponica
			KIOM202001023477	Danwon-gu, Ansan-si, Gyeonggi-do, Republic of Korea	37.219271, 126.643284	2016-09-23	Agrimonia nipponica
			KIOM202501025953	Jeju-si, Jeju-do, Republic of Korea	33.435086, 126.636014	2023-08-30	Agrimonia nipponica
		Agrimonia pilosa	KIOM201001003238	Yonghwa-myeon, Yeongdong-gun, Chungcheongbuk-do, Republic of Korea	36.041739, 127.849094	2010-09-16	Agrimonia pilosa
			KIOM201201004948	Geumseo-myeon, Sancheong-gun, Gyeongsangnam-do, Republic of Korea	35.420647, 127.813310	2012-09-19	Agrimonia pilosa
			KIOM201601016897	Heuksan-myeon, Sinan-gun, Jeollanam-do, Republic of Korea	34.655667, 125.421667	2011-07-17	Agrimonia pilosa
	Herbal product Marker test	Agrimonia species	2-00-0038	Muju-gun, Jeonbuk-do, Republic of Korea	-	-	Agrimonia pilosa
			2-10-0063	Gogyeong-myeon, Yeongcheon-si, Gyeongsangbuk-do, Republic of Korea	Purchase	2010-10-15	Agrimonia pilosa
			2-12-0071	-	Purchase	2012-02-28	Agrimonia pilosa
			2-15-0100	Sichuan, China	Purchase	2013-11-05	Agrimonia pilosa
			2-17-0096	-	Donated	2016-01-22	Agrimonia pilosa
			2-21-0036	Gunwi-gun, Daegu, Republic of Korea	Purchase	2020-09-01	Agrimonia pilosa
			2-22-0013	Yeongcheon-si, Gyeongsangbuk-do, Republic of Korea	Donated	2022-02-07	Agrimonia pilosa
			2-22-0072	Yeongcheon-si, Gyeongsangbuk-do, Republic of Korea	Donated	2022-02-14	Agrimonia pilosa
			2-22-0094	Sancheong-gun, Gyeongsangnam-do, Republic of Korea	Purchase	2021-10-06	Agrimonia nipponica
