# Supplementary material for: PCR-Based Molecular Authentication Method for Sources of Agrimoniae Herba via Comparative Analyses of Complete Chloroplast Genomes
Source: Int J Mol Sci. 2025 Nov 19;26(22):11189. doi: 10.3390/ijms262211189 (PMC12652783; doi:10.3390/ijms262211189)
Supplement: Supplementary file 1 [file ijms-26-11189-s001.zip › Table S1. NGS reads.xlsx]

## Sheet: Sheet1
	Table S1. Detailed sequence read information
	Species name	SRA accession No.	Total reads	Trimmed reads	Aligned reads*	Avg. depth
	A. coreana	SRR35570240	8200842	5,932,554 (72.34%)	43,665 (0.74%)	70.27
	A. gorovoii	SRR35570237	15252410	12,125,164 (79.50%)	115,986 (0.96%)	185.15
	A. nipponica	SRR35570238	7892304	6,328,682 (80.19%)	48,350 (0.76%)	78.16
	A. pilosa	SRR35570239	10114140	7,452,826 (73.69%)	106,307 (1.43%)	178.05
	*The number of reads mapped to the each assembled chloroplast genome among trimmed reads
